# Supplementary material for: JNJ-64619178 radiosensitizes and suppresses fractionated ionizing radiation-induced neuroendocrine differentiation (NED) in prostate cancer
Source: Front Oncol. 2023 Mar 7;13:1126482. doi: 10.3389/fonc.2023.1126482 (PMC10028149; doi:10.3389/fonc.2023.1126482)
Supplement: Supplementary file 1 [file Table_1.xlsx]

## Sheet: Antibodies
	Antibody Target	catalog name	company
1	α-βActin	A1978	Sigma-Aldrich/Millipore Sigma
2	α-H3R2me2s	ABE460	Sigma-Aldrich/Millipore Sigma
3	α-H4R3me2s	ab5823	Abcam
4	α-H3	H0164	Sigma-Aldrich/Millipore Sigma
5	α-H4	ab10158	Abcam
6	α-NHEJ1	ab33499	Abcam
7	α-RAD51AP1	ab101321	Abcam
8	α-RAD51D	ab202063	Abcam
9	α-RAD51	ab63801	Abcam
10	α-γH2AX	05-636	Sigma-Aldrich/Millipore Sigma
11	α-Mouse	2823S	Jackson ImmunoResearch
12	IRDye® 800CW Donkey anti-Rabbit IgG	926-32213	LI-COR Biosciences
13	IRDye® 800CW Donkey anti-Mouse IgG	926-32212	LI-COR Biosciences

## Sheet: RTqPCR Primers
	Gene	Forward primer	Reverse primer	Amplicon size (bp)
1	GAPDH	5’-CTGACTTCAACAGCGACACC-3’	5’-CCCTGTTGCTGTAGCCAAAT-3’	120
2	NHEJ1	5’-CAAGGCGCTGGAGATCCTC-3’	5’-CTGAAGTACCCGTGGACTCTTTC-3’	139
3	RAD51	5’-GTTGGGACTACAGGTGGAATTGAG-3’	5’-CAATGGGAAGCTGGCAGGTG-3’	115
4	RAD51AP1	5’-CTCTCAAGATAAAAGCATTGAAAAACATGG-3’	5’-CACAGTAATCTTATCCAAATCTAAATAATCACTG-3’	121
5	RAD51D	5’-GTGGCCCAGCAGGTGAC-3’	5’-CAAGGCCAAGCCTTCCCTC-3’	114
6	AR	5’-GTGGAAGCTGCAAGGTCTTC-3’	5’-CGAAGACGACAAGATGGACA-3’	124
7	BRCA1	5’-GTTGTTATGAAAACAGATGCTGAGTTTGTG-3’	5’-CTGGGTCACCCAGAAATAGCTAAC-3’	105
8	BRCA2	5’-CCAAAGTTTGTGAAGGGTCGTCAG-3’	5’-GCTTCTTCATTTCTGACTATGAGCACAG-3’	146
